# Supplementary material for: Flowers, leaves or both? How to obtain suitable images for automated plant identification
Source: Plant Methods. 2019 Jul 23;15:77. doi: 10.1186/s13007-019-0462-4 (PMC6651978; doi:10.1186/s13007-019-0462-4)
Supplement: Supplementary file 1 — Additional file 1. Species list. [file 13007_2019_462_MOESM1_ESM.xlsx]

## Sheet: Sheet1
Name	Family
Aegopodium podagraria	Apiaceae
Alliaria petiolata	Brassicaceae
Anemone nemorosa	Ranunculuaceae
Anemone ranunculoides	Ranunculuaceae
Anthriscus sylvestris agg.	Apiaceae
Arctium lappa	Asteraceae
Arctium nemorosum	Asteraceae
Arctium tomentosum	Asteraceae
Arrhenatherum elatius	Poaceae
Bellis perennis	Asteraceae
Brachypodium sylvaticum	Poaceae
Bromus erectus agg.	Poaceae
Bromus hordeaceus agg.	Poaceae
Bromus racemosus agg.	Poaceae
Bromus ramosus agg.	Poaceae
Bromus sterilis	Poaceae
Campanula rapunculoides	Campanulaceae
Campanula rotundifolia agg.	Campanulaceae
Campanula trachelium	Campanulaceae
Capsella bursa-pastoris	Brassicaceae
Cardamine hirsuta	Brassicaceae
Centaurea jacea agg.	Asteraceae
Centaurea scabiosa	Asteraceae
Cerastium fontanum agg.	Caryophyllaceae
Chaerophyllum aureum	Apiaceae
Chaerophyllum bulbosum	Apiaceae
Chaerophyllum temulum	Apiaceae
Chelidonium majus	Papaveraceae
Dactylis glomerata agg.	Poaceae
Draba verna agg.	Brassicaceae
Euphorbia cyparissias	Euphorbiaceae
Euphorbia helioscopia	Euphorbiaceae
Euphorbia platyphyllos	Euphorbiaceae
Ficaria verna	Ranunculuaceae
Fragaria moschata	Rosaceae
Fragaria vesca	Rosaceae
Fragaria viridis	Rosaceae
Geranium columbinum	Geraniaceae
Geranium dissectum	Geraniaceae
Geranium pratense	Geraniaceae
Geranium pusillum	Geraniaceae
Geranium pyrenaicum	Geraniaceae
Geranium robertianum agg.	Geraniaceae
Geranium sylvaticum	Geraniaceae
Geum urbanum	Rosaceae
Glechoma hederacea agg.	Lamiaceae
Hepatica nobilis	Ranunculuaceae
Hippocrepis comosa	Fabaceae
Hypericum hirsutum	Hypericaceae
Hypericum perforatum	Hypericaceae
Knautia arvensis agg.	Caprifoliaceae
Lamium maculatum	Lamiaceae
Lamium purpureum	Lamiaceae
Lapsana communis	Asteraceae
Leontodon hispidus	Asteraceae
Leucanthemum vulgare agg.	Asteraceae
Lotus corniculatus agg.	Fabaceae
Medicago lupulina	Fabaceae
Mercurialis perennis agg.	Euphorbiaceae
Microthlaspi perfoliatum	Brassicaceae
Mycelis muralis	Asteraceae
Oxalis acetosella	Oxalidadeae
Plantago lanceolata	Plantaginaceae
Plantago major agg.	Plantaginaceae
Plantago media agg.	Plantaginaceae
Poa annua agg.	Poaceae
Poa pratensis agg.	Poaceae
Poa trivialis	Poaceae
Polygala amara agg.	Polygalaceae
Polygala comosa	Polygalaceae
Potentilla reptans	Rosaceae
Potentilla sterilis	Rosaceae
Potentilla verna agg.	Rosaceae
Primula elatior agg.	Primulaceae
Primula veris	Primulaceae
Prunella grandiflora	Lamiaceae
Prunella vulgaris	Lamiaceae
Ranunculus acris agg.	Ranunculuaceae
Ranunculus auricomus agg.	Ranunculuaceae
Ranunculus bulbosus agg.	Ranunculuaceae
Ranunculus lanuginosus	Ranunculuaceae
Ranunculus repens	Ranunculuaceae
Scabiosa columbaria agg.	Caprifoliaceae
Sesleria varia agg.	Poaceae
Stachys sylvatica	Lamiaceae
Stellaria holostea	Caryophyllaceae
Tanacetum corymbosum agg.	Asteraceae
Thlaspi arvense	Brassicaceae
Trifolium campestre	Fabaceae
Trifolium dubium agg.	Fabaceae
Trifolium medium	Fabaceae
Trifolium pratense	Fabaceae
Trifolium repens	Fabaceae
Tripleurospermum maritimum agg.	Asteraceae
Veronica arvensis	Plantaginaceae
Veronica chamaedrys agg.	Plantaginaceae
Veronica hederifolia agg.	Plantaginaceae
Veronica persica	Plantaginaceae
Veronica serpyllifolia	Plantaginaceae
Vicia sepium	Fabaceae
Viola odorata	Violaceae
